# Supplementary material for: Cancer/testis antigens expression during cultivation of melanoma and soft tissue sarcoma cells
Source: Clin Sarcoma Res. 2020 Feb 4;10:3. doi: 10.1186/s13569-020-0125-2 (PMC6998350; doi:10.1186/s13569-020-0125-2)
Supplement: Supplementary file 4 — Additional file 4. Study dataset with clusters highlighted by colors. [file 13569_2020_125_MOESM4_ESM.xlsx]

## Sheet: Sheet1
	Номер	Код	Группа	Пассаж	CultureFull	Code	CultureFormula	sex	GAGE	NY-ESO1	MAGEA1	PASD1	SLLP1	SSX1	PRAME	clusters
1	226	1	1	120	226	Melanoma	M_226	f	2.98914	3.26813	3.07639	2.49646	0.0291348	0.00165815	5.42391	1
3	311	1	1	20	311	Melanoma	M_311	m	6.23917	0.922198	1.17185	0.767401	1.44201	0.501923	4.84599	1
5	515	1	1	151	515	Melanoma	M_515	m	2.81168	2.2032	1.73509	1.14666	0.014798	0.000311588	3.31296	1
6	519	1	1	30	519	Melanoma	M_519	m	1.81147	4.0268	4.40667	2.07587	0	0	2.27053	1
7	520	1	1	75	520.1	Melanoma	M_520.1	m	4.93593	3.09018	0.581592	0	2.69243	0.0724077	4.16269	1
10	685	1	1	43	685.1	Melanoma	M_685.1	f	5.20945	4.8125	3.93734	2.85459	0.0253123	0.000995116	5.24831	1
11	685	1	1	60	685.2	Melanoma	M_685.2	f	3.43656	7.35843	1.01507	0	0	0	6.02237	1
12	686	1	1	15	686.1	Melanoma	M_686.1	m	2.92391	4.59096	2.86334	0.439357	0.227495	0	4.03122	1
14	826	1	1	105	826	Melanoma	M_826	f	2.93263	3.64962	1.6318	2.338	0.0200292	0	3.49442	1
15	860	1	1	80	860	Melanoma	M_860	f	3.65878	1.92182	1.08202	1.05102	0.64321	1.36737	3.53978	1
16	912	1	1	30	912	Melanoma	M_912	f	0.630965	4.67751	2.31383	0.169925	0.0261627	0	4.89918	1
18	929	1	1	35	929.1	Melanoma	M_929.1	f	3.89045	3.09018	3.33099	2.02645	0.0987025	0.00817132	3.46728	1
19	929	1	1	40	929.2	Melanoma	M_929.2	f	1.75232	4.99594	2.63343	0.328032	0.632082	0.475085	6.39729	1
21	942	1	1	60	942	Melanoma	M_942	m	0.708055	3.19219	0.31603	0.400538	0	0	5.90617	1
26	705	2	2	15	705	STBS	S_705	f	2.79452	3.75168	2.57507	2.26634	0.140386	0.0129791	2.70088	1
32	920	2	6	25	920	STBS	S_920	m	0	3.24123	1.68661	1.20226	0.0267434	0.00991038	2.14861	1
33	921	2	7	15	921	STBS	S_921	f	2.40245	5.13175	1.96643	0.662114	0.0200292	0.000144262	2.56682	1
40	938	2	10	10	938	STBS	S_938	m	2.17983	3.36709	1.01006	0.0210248	0	0.000144262	2.30597	1
41	941	2	13	5	941	STBS	S_941	f	2.13718	4.6153	0.855511	0.00195641	0	0	2.08338	1
2	283	1	1	40	283	Melanoma	M_283	m	0.77989	0.00550922	0	0	0	0	5.53138	2
4	369	1	1	60	369	Melanoma	M_369	f	1.84519	2.2549	4.48556	0	0	0	4.43563	2
8	520	1	1	35	520.2	Melanoma	M_520.2	m	0	0.0146409	4.09255	0.0035015	0	0	4.34767	2
9	643	1	1	35	643	Melanoma	M_643	f	0.142348	0	0	0	0.06768	0	5.52168	2
13	686	1	1	49	686.2	Melanoma	M_686.2	m	2.25822	1.96643	3.40327	1.06626	0.00456611	0.000213503	4.67751	2
17	926	1	1	50	926	Melanoma	M_926	f	0.0220908	2.85599	1.98185	0.193078	0	4.4957	4.87578	2
20	930	1	1	20	930	Melanoma	M_930	f	1.4526	0.224534	0.225522	1.71809	0	0	6.18388	2
22	958	1	1	10	958	Melanoma	M_958	f	0.362554	0.955685	0.0176084	1.18903	0	0	6.15239	2
36	927	2	8	10	927	STBS	S_927	m	0	0	4.05918	0	0.00358641	0.000144262	2.7264	2
23	678	2	6	10	678	STBS	S_678	m	1.76129	0.000144262	0.0315364	0	0.83996	0	0	3
24	699	2	3	10	699	STBS	S_699	f	0.357608	0.00240009	0	0.00389722	0	0.0306751	0	3
25	702	2	9	30	702	STBS	S_702	f	1.72814	0	0	0	0	0	0.866789	3
27	716	2	4	30	716	STBS	S_716	f	0	0	0	0	0	0	2.14111	3
28	793	2	10	25	793	STBS	S_793	f	0	0	0	0.00115369	0	0.000576963	0	3
29	814	2	4	5	814	STBS	S_814	f	0.00746822	0.00817132	0	0	0	0.619084	0	3
30	859	2	4	10	859	STBS	S_859	f	0	0	0	0.0100637	0	0	0.00628222	3
31	862	2	5	25	862	STBS	S_862	m	0.668482	0	0	2.76681	0	0	1.52256	3
35	925	2	12	15	925	STBS	S_925	m	0	0.00028851	0	0	0	0.000144262	0	3
37	931	2	4	10	931	STBS	S_931	f	0	1.48027	0.357608	0	0	0	2.48414	3
38	932	2	11	25	932	STBS	S_932	m	0	0.00432161	0	0.00489684	0	0.680684	0	3
39	933	2	6	10	933	STBS	S_933	m	0	0	0	0	0	0.0113525	0	3
42	944.1	2	9	10	944.1	STBS	S_944.1	f	0	0	0	0	0	0	0	3
43	944.2	2	9	5	944.2	STBS	S_944.2	f	0	1.44201	0	0	0	0	0.154065	3
44	944.3	2	9	10	944.3	STBS	S_944.3	f	3.93546	0.347099	0.871292	0.181675	0	0	0.0586905	3
45	945	2	9	5	945	STBS	S_945	f	0	0	0	0	0	0	0	3
47	948	2	5	5	948	STBS	S_948	f	0	0	0	0	0	0.00432161	0	3
48	956	2	10	5	956	STBS	S_956	m	0	0	0	0	0.0167816	0	0	3
49	961	2	13	5	961	STBS	S_961	f	0	1.28924	0	0	0	0	0.658371	3
34	924	2	6	15	924	STBS	S_924	f	0	0.0127832	0	0	1.07176	9.3122	0	4
46	947	2	10	5	947	STBS	S_947	m	0	0	0.00231943	0	0.950842	4.30524	0	4
